# Supplementary material for: Modeling tritium release to the atmosphere during the Fukushima Daiichi Nuclear Power Plant accident and application to estimating post-accident water system transit times
Source: Environ Sci Pollut Res Int. 2025 Jan 16;32(7):3649–63. doi: 10.1007/s11356-025-35919-1 (PMC11835976; doi:10.1007/s11356-025-35919-1)
Supplement: Supplementary file 2 — (csv 3 KB) [file 11356_2025_35919_MOESM2_ESM.csv]

Date	zmin (m)	zmax (m)	I-131 total gas (Bq/day)	I-131 total gas (kg 3H)	3H div100 (kg)	3H div200 (kg)	3H div500 (kg)	3H div1000 (kg)
11/03/2011	20	60	1.160E+14	3.258E-04	3.258E-06	1.629E-06	6.515E-07	3.258E-07
12/03/2011	120	150	7.162E+15	2.011E-02	2.011E-04	1.006E-04	4.022E-05	2.011E-05
13/03/2011	120	150	2.550E+15	7.162E-03	7.162E-05	3.581E-05	1.432E-05	7.162E-06
14/03/2011	50	150	4.304E+15	1.209E-02	1.209E-04	6.044E-05	2.417E-05	1.209E-05
15/03/2011	20	150	1.770E+16	4.970E-02	4.970E-04	2.485E-04	9.940E-05	4.970E-05
16/03/2011	20	60	8.487E+15	2.383E-02	2.383E-04	1.192E-04	4.767E-05	2.383E-05
17/03/2011	20	60	5.789E+15	1.626E-02	1.626E-04	8.128E-05	3.251E-05	1.626E-05
18/03/2011	20	60	1.759E+16	4.940E-02	4.940E-04	2.470E-04	9.879E-05	4.940E-05
19/03/2011	20	60	5.442E+15	1.528E-02	1.528E-04	7.641E-05	3.056E-05	1.528E-05
20/03/2011	20	60	1.875E+15	5.265E-03	5.265E-05	2.633E-05	1.053E-05	5.265E-06
21/03/2011	20	60	1.684E+15	4.729E-03	4.729E-05	2.365E-05	9.458E-06	4.729E-06
22/03/2011	20	60	2.840E+15	7.975E-03	7.975E-05	3.988E-05	1.595E-05	7.975E-06
23/03/2011	20	60	2.047E+15	5.749E-03	5.749E-05	2.875E-05	1.150E-05	5.749E-06
24/03/2011	20	60	4.140E+14	1.163E-03	1.163E-05	5.813E-06	2.325E-06	1.163E-06
25/03/2011	20	60	6.720E+14	1.887E-03	1.887E-05	9.436E-06	3.774E-06	1.887E-06
26/03/2011	20	60	3.838E+14	1.078E-03	1.078E-05	5.389E-06	2.156E-06	1.078E-06
27/03/2011	20	60	3.576E+14	1.004E-03	1.004E-05	5.021E-06	2.008E-06	1.004E-06
28/03/2011	20	60	9.770E+13	2.744E-04	2.744E-06	1.372E-06	5.487E-07	2.744E-07
29/03/2011	20	60	1.008E+14	2.831E-04	2.831E-06	1.415E-06	5.661E-07	2.831E-07
30/03/2011	20	60	6.214E+14	1.745E-03	1.745E-05	8.725E-06	3.490E-06	1.745E-06
31/03/2011	20	60	1.420E+14	3.986E-04	3.986E-06	1.993E-06	7.973E-07	3.986E-07
01/04/2011	20	60	2.040E+13	5.729E-05	5.729E-07	2.864E-07	1.146E-07	5.729E-08
02/04/2011	20	60	2.160E+14	6.066E-04	6.066E-06	3.033E-06	1.213E-06	6.066E-07
03/04/2011	20	60	2.160E+14	6.066E-04	6.066E-06	3.033E-06	1.213E-06	6.066E-07
04/04/2011	20	60	8.400E+13	2.359E-04	2.359E-06	1.179E-06	4.718E-07	2.359E-07
05/04/2011	20	60	8.400E+13	2.359E-04	2.359E-06	1.179E-06	4.718E-07	2.359E-07
06/04/2011	20	60	8.400E+13	2.359E-04	2.359E-06	1.179E-06	4.718E-07	2.359E-07
07/04/2011	20	60	3.872E+13	1.087E-04	1.087E-06	5.437E-07	2.175E-07	1.087E-07
08/04/2011	20	60	1.608E+13	4.516E-05	4.516E-07	2.258E-07	9.031E-08	4.516E-08
09/04/2011	20	60	1.608E+13	4.516E-05	4.516E-07	2.258E-07	9.031E-08	4.516E-08
10/04/2011	20	60	1.608E+13	4.516E-05	4.516E-07	2.258E-07	9.031E-08	4.516E-08
11/04/2011	20	60	1.608E+13	4.516E-05	4.516E-07	2.258E-07	9.031E-08	4.516E-08
12/04/2011	20	60	1.608E+13	4.516E-05	4.516E-07	2.258E-07	9.031E-08	4.516E-08
13/04/2011	20	60	1.608E+13	4.516E-05	4.516E-07	2.258E-07	9.031E-08	4.516E-08
14/04/2011	20	60	1.608E+13	4.516E-05	4.516E-07	2.258E-07	9.031E-08	4.516E-08
15/04/2011	20	60	1.608E+13	4.516E-05	4.516E-07	2.258E-07	9.031E-08	4.516E-08
16/04/2011	20	60	1.608E+13	4.516E-05	4.516E-07	2.258E-07	9.031E-08	4.516E-08
17/04/2011	20	60	1.608E+13	4.516E-05	4.516E-07	2.258E-07	9.031E-08	4.516E-08
18/04/2011	20	60	1.608E+13	4.516E-05	4.516E-07	2.258E-07	9.031E-08	4.516E-08
19/04/2011	20	60	1.608E+13	4.516E-05	4.516E-07	2.258E-07	9.031E-08	4.516E-08
20/04/2011	20	60	1.608E+13	4.516E-05	4.516E-07	2.258E-07	9.031E-08	4.516E-08
21/04/2011	20	60	1.608E+13	4.516E-05	4.516E-07	2.258E-07	9.031E-08	4.516E-08
22/04/2011	20	60	1.608E+13	4.516E-05	4.516E-07	2.258E-07	9.031E-08	4.516E-08
23/04/2011	20	60	1.608E+13	4.516E-05	4.516E-07	2.258E-07	9.031E-08	4.516E-08
24/04/2011	20	60	1.608E+13	4.516E-05	4.516E-07	2.258E-07	9.031E-08	4.516E-08
25/04/2011	20	60	1.608E+13	4.516E-05	4.516E-07	2.258E-07	9.031E-08	4.516E-08
26/04/2011	20	60	1.608E+13	4.516E-05	4.516E-07	2.258E-07	9.031E-08	4.516E-08
27/04/2011	20	60	1.608E+13	4.516E-05	4.516E-07	2.258E-07	9.031E-08	4.516E-08
28/04/2011	20	60	1.608E+13	4.516E-05	4.516E-07	2.258E-07	9.031E-08	4.516E-08
29/04/2011	20	60	1.608E+13	4.516E-05	4.516E-07	2.258E-07	9.031E-08	4.516E-08
30/04/2011	20	60	1.005E+13	2.822E-05	2.822E-07	1.411E-07	5.645E-08	2.822E-08
